# Supplementary material for: Conservation Genomics of the Declining North American Bumblebee Bombus terricola Reveals Inbreeding and Selection on Immune Genes
Source: Front Genet. 2018 Aug 10;9:316. doi: 10.3389/fgene.2018.00316 (PMC6095975; doi:10.3389/fgene.2018.00316)
Supplement: Supplementary file 2 [file Table_2.XLSX]

## Sheet: directional selection
Cluster 1	Enrichment Score: 10.79	Count	P_Value	Benjamini
GOTERM_BP_5	protein modification process	132	7.3e-13	1.3e-09
GOTERM_BP_5	cellular protein modification process	132	7.3e-13	1.3e-09
GOTERM_BP_5	cellular protein metabolic process	185	8e-09	4.7e-06
Cluster 2	Enrichment Score: 3.59	Count	P_Value	Benjamini
GOTERM_BP_5	regulation of protein metabolic process	65	5.3e-08	1.9e-05
GOTERM_BP_5	regulation of cellular protein metabolic process	60	3.5e-07	0.0001
GOTERM_BP_5	regulation of intracellular signal transduction	40	2.2e-06	0.00056
GOTERM_BP_5	regulation of signal transduction	67	6e-06	0.0012
GOTERM_BP_5	intracellular signal transduction	59	1.8e-05	0.0029
GOTERM_BP_5	regulation of protein modification process	35	7.7e-05	0.0071
GOTERM_BP_5	signal transduction by protein phosphorylation	20	0.0001	0.0074
GOTERM_BP_5	MAPK cascade	20	0.0001	0.0074
GOTERM_BP_5	positive regulation of protein metabolic process	28	0.0002	0.012
GOTERM_BP_5	regulation of small GTPase mediated signal transduction	18	0.00024	0.013
GOTERM_BP_5	positive regulation of phosphate metabolic process	19	0.00043	0.019
GOTERM_BP_5	positive regulation of phosphorus metabolic process	19	0.00043	0.019
GOTERM_BP_5	small GTPase mediated signal transduction	26	0.00044	0.019
GOTERM_BP_5	positive regulation of MAPK cascade	13	0.00048	0.019
GOTERM_BP_5	regulation of phosphate metabolic process	30	0.00071	0.026
GOTERM_BP_5	regulation of MAPK cascade	17	0.00079	0.028
GOTERM_BP_5	positive regulation of intracellular signal transduction	20	0.0008	0.028
GOTERM_BP_5	positive regulation of cell communication	33	0.00082	0.028
GOTERM_BP_5	positive regulation of cellular protein metabolic process	25	0.0012	0.039
Cluster 3	Enrichment Score: 3.04	Count	P_Value	Benjamini
GOTERM_BP_5	mitotic G2 DNA damage checkpoint	14	7.9e-05	0.007
GOTERM_BP_5	mitotic DNA damage checkpoint	15	8e-05	0.0067
GOTERM_BP_5	mitotic DNA integrity checkpoint	15	9.2e-05	0.0071
GOTERM_BP_5	mitotic G2/M transition checkpoint	14	0.00011	0.0075
GOTERM_BP_5	negative regulation of cell cycle G2/M phase transition	14	0.00016	0.011
GOTERM_BP_5	negative regulation of cell cycle process	18	0.0002	0.011
GOTERM_BP_5	DNA damage checkpoint	15	0.00022	0.012
GOTERM_BP_5	mitotic cell cycle checkpoint	16	0.00026	0.013
GOTERM_BP_5	regulation of cell cycle G2/M phase transition	14	0.00044	0.019
GOTERM_BP_5	regulation of cell cycle process	24	0.00045	0.018
GOTERM_BP_5	G2/M transition of mitotic cell cycle	14	0.0005	0.019
GOTERM_BP_5	cell cycle checkpoint	16	0.00086	0.029
GOTERM_BP_5	negative regulation of cell cycle	19	0.0011	0.037
GOTERM_BP_5	negative regulation of cell cycle phase transition	15	0.0013	0.042
GOTERM_BP_5	negative regulation of mitotic cell cycle phase transition	15	0.0013	0.042
Cluster 4	Enrichment Score: 2.97	Count	P_Value	Benjamini
GOTERM_BP_5	cellular macromolecule catabolic process	42	4.7e-05	0.0064
GOTERM_BP_5	modification-dependent macromolecule catabolic process	33	5.4e-05	0.0059
GOTERM_BP_5	protein catabolic process	34	0.00036	0.018
GOTERM_BP_5	proteolysis involved in cellular protein catabolic process	32	0.00039	0.019
GOTERM_BP_5	cellular protein catabolic process	32	0.00044	0.019
GOTERM_BP_5	proteolysis	52	0.27	0.81
Cluster 5	Enrichment Score: 2.77	Count	P_Value	Benjamini
GOTERM_BP_5	mRNA transport	12	0.00015	0.01
GOTERM_BP_5	nucleobase-containing compound transport	17	0.00055	0.021
GOTERM_BP_5	RNA transport	15	0.00075	0.027
Cluster 6	Enrichment Score: 2.66	Count	P_Value	Benjamini
GOTERM_BP_5	nucleic acid metabolic process	171	6.4e-10	5.7e-07
GOTERM_BP_5	RNA metabolic process	143	2.9e-06	0.00065
GOTERM_BP_5	regulation of gene expression	107	0.00019	0.012
Cluster 7	Enrichment Score: 2.61	Count	P_Value	Benjamini
GOTERM_BP_5	regulation of innate immune response	16	0.0002	0.011
Cluster 8	Enrichment Score: 2.57	Count	P_Value	Benjamini
GOTERM_BP_5	positive regulation of developmental growth	17	0.00016	0.01
Cluster 9	Enrichment Score: 2.33	Count	P_Value	Benjamini
GOTERM_BP_5	macromolecule methylation	17	0.00041	0.019
GOTERM_BP_5	protein methylation	11	0.006	0.12
GOTERM_BP_5	covalent chromatin modification	23	0.0062	0.12
GOTERM_BP_5	histone methylation	9	0.01	0.17
GOTERM_BP_5	peptidyl-lysine methylation	8	0.015	0.21
Cluster 10	Enrichment Score: 2.13	Count	P_Value	Benjamini
GOTERM_BP_5	DNA biosynthetic process	11	5.7e-05	0.0059
GOTERM_BP_5	oogenesis	61	0.0026

## Sheet: balancing selection
Annotation Cluster 1	Enrichment Score: 2.37	Count	P_Value	Benjamini
GOTERM_BP_5	hexose transmembrane transport	3	0.00099	0.081
GOTERM_BP_5	monosaccharide transport	3	0.0011	0.076
Annotation Cluster 2	Enrichment Score: 2.36	Count	P_Value	Benjamini
GOTERM_BP_5	trans-synaptic signaling	6	0.0006	0.097
GOTERM_BP_5	synaptic signaling	6	0.0006	0.097
Annotation Cluster 3	Enrichment Score: 2.34	Count	P_Value	Benjamini
GOTERM_BP_5	dendrite development	7	1.7e-05	0.0086
