# Supplementary material for: Conservation Genomics of the Declining North American Bumblebee Bombus terricola Reveals Inbreeding and Selection on Immune Genes
Source: Front Genet. 2018 Aug 10;9:316. doi: 10.3389/fgene.2018.00316 (PMC6095975; doi:10.3389/fgene.2018.00316)
Supplement: Supplementary file 4 [file Table_4.xlsx]

## Sheet: Sheet1
Name	impact_HIGH	impact_LOW	impact_MODERATE	impact_MODIFIER	missense	synonymous	intron	splice_acceptor	upstream_gene	downstream_gene	pN_pS
BT6895	0	1	4	24	4	1	5	0	13	6	0.8
BT7675	0	5	0	43	0	4	18	0	9	17	0
BT7673	0	7	4	38	4	6	9	0	17	13	0.4
BT3228	0	0	0	20	0	0	0	0	18	2	NA
BT13432	0	3	3	13	3	1	5	0	7	3	0.75
BT3658	0	0	0	4	0	0	0	0	2	2	NA
BT3659	0	2	0	3	0	2	2	0	1	0	0
BT12525	0	4	1	421	1	4	418	0	0	3	0.2
BT9755	0	7	4	5	4	7	0	0	0	5	0.363636
BT12567	0	2	0	58	0	2	8	0	0	50	0
BT7837	0	11	1	157	1	10	115	0	0	43	0.0909091
BT7176	0	2	1	23	1	2	8	0	1	14	0.333333
BT6892	0	10	2	19	2	8	7	0	7	7	0.2
BT13031	0	0	0	3	0	0	3	0	0	0	NA
BT3224	0	3	2	28	2	3	11	0	13	4	0.4
BT2491	0	1	0	8	0	1	5	0	3	0	0
BT13433	1	20	14	105	14	20	62	1	6	38	0.411765
BT3089	0	7	1	18	1	7	3	0	15	0	0.125
BT9874	0	8	7	11	7	8	7	0	0	4	0.466667
BT1008	0	3	1	43	1	3	20	0	15	8	0.25
BT8571	0	7	1	92	1	7	83	0	9	0	0.125
BT3666	0	17	4	37	4	15	25	0	11	3	0.210526
BT12997	0	1	0	14	0	1	2	0	0	12	0
BT12164	0	0	1	15	1	0	4	0	0	11	1
BT1530	0	5	2	30	2	5	3	0	12	15	0.285714
BT13867	0	6	2	47	2	6	29	0	5	13	0.25
BT11460	0	0	0	5	0	0	0	0	0	5	NA
BT8786	0	5	3	33	3	5	4	0	10	19	0.375
BT2561	0	11	1	50	1	10	12	0	29	10	0.0909091
